# Supplementary material for: Solvent-Exchange Triggered Solidification of Peptide/POM Coacervates for Enhancing the On-Site Underwater Adhesion
Source: Molecules. 2024 Feb 1;29(3):681. doi: 10.3390/molecules29030681 (PMC10856236; doi:10.3390/molecules29030681)
Supplement: Supplementary file 1 [file molecules-29-00681-s001.zip]

Archive with 1 entries (1 files):
- molecules-2755543-supplementary.pdf
